# Supplementary material for: Phage-Host Prediction Using a Computational Tool Coupled with 16S rRNA Gene Amplicon Sequencing
Source: Viruses. 2022 Dec 27;15(1):76. doi: 10.3390/v15010076 (PMC9862649; doi:10.3390/v15010076)
Supplement: Supplementary file 1 [file viruses-15-00076-s001.zip]

Archive with 3 entries (3 files):
- Supplemetary Figures_Viruses.pdf
- Table S1.pdf
- Table S2.pdf
